# Supplementary material for: Genetic Variation in ABCB1, ADRB1, CYP3A4, CYP3A5, NEDD4L and NR3C2 Confers Differential Susceptibility to Resistant Hypertension among South Africans
Source: J Pers Med. 2024 Jun 21;14(7):664. doi: 10.3390/jpm14070664 (PMC11277774; doi:10.3390/jpm14070664)
Supplement: Supplementary file 1 [file jpm-14-00664-s001.zip]

Archive with 1 entries (1 files):
- jpm-3046435-supplementary.pdf
